# Supplementary material for: Body Composition and Its Interaction with Bone Mineral Density and Biochemical and Nutritional Parameters in Chilean Adults with Overweight/Obesity and Normal Weight
Source: Nutrients. 2024 May 21;16(11):1559. doi: 10.3390/nu16111559 (PMC11173841; doi:10.3390/nu16111559)
Supplement: Supplementary file 1 [file nutrients-16-01559-s001.zip]

Archive with 1 entries (1 files):
- nutrients-2905750-supplementary.pdf
